# Supplementary material for: Nanostructured Lipid Carriers Enriched Hydrogels for Skin Topical Administration of Quercetin and Omega-3 Fatty Acid
Source: Pharmaceutics. 2023 Aug 3;15(8):2078. doi: 10.3390/pharmaceutics15082078 (PMC10459668; doi:10.3390/pharmaceutics15082078)
Supplement: Supplementary file 1 [file pharmaceutics-15-02078-s001.zip]

Archive with 1 entries (1 files):
- pharmaceutics-2498260-supplementary.pdf
